# Supplementary material for: Design, Spectral Characteristics, Photostability, and Possibilities for Practical Application of BODIPY FL-Labeled Thioterpenoid
Source: Bioengineering (Basel). 2022 May 12;9(5):210. doi: 10.3390/bioengineering9050210 (PMC9138141; doi:10.3390/bioengineering9050210)
Supplement: Supplementary file 1 [file bioengineering-09-00210-s001.zip]

Archive with 1 entries (1 files):
- bioengineering-1710061-supplementary.pdf
